# Supplementary material for: EV-microRNA signatures in pregnant women with idiopathic recurrent pregnancy loss: deciphering microRNAome pathway networks at feto-maternal interface
Source: Front Immunol. 2025 May 12;16:1578738. doi: 10.3389/fimmu.2025.1578738 (PMC12105548; doi:10.3389/fimmu.2025.1578738)
Supplement: Supplementary file 3 [file SupplementaryFile1.xlsx]

## Sheet: Sheet1
File created with BiNGO v3.0.5 (c) on 12-Aug-2024 at 12:20:57 PM
ontology: namespace
curator: bingo
Selected ontology file : bundle://130.0:1/data/GO_Biological_Process
Selected annotation file : bundle://130.0:1/data/H_sapiens_default
Discarded evidence codes :
Overrepresentation
Selected statistical test : Hypergeometric test
Selected correction : Benjamini & Hochberg False Discovery Rate (FDR) correction
Selected significance level : 0.05
Testing option : Use whole annotation as reference set
The selected cluster :
IL6	JUN	CD4	CXCL8	TGFB1	STAT1	FOS	PTGS2	MMP9	NFKB1
No annotations were retrieved for the following entities:
GO-ID	p-value	corr p-value	x	n	X	N	Description	Genes in test set
48661	2.8351e-09	3.0279e-06	4	29	10	14306	positive regulation of smooth muscle cell proliferation	IL6|JUN|STAT1|PTGS2
48518	7.539e-09	3.2309e-06	10	2208	10	14306	positive regulation of biological process	IL6|JUN|CD4|CXCL8|TGFB1|STAT1|FOS|PTGS2|MMP9|NFKB1
2237	1.2389e-08	3.2309e-06	5	127	10	14306	response to molecule of bacterial origin	IL6|JUN|STAT1|FOS|PTGS2
9605	1.3139e-08	3.2309e-06	7	551	10	14306	response to external stimulus	IL6|JUN|CXCL8|TGFB1|STAT1|FOS|PTGS2
48660	1.6123e-08	3.2309e-06	4	44	10	14306	regulation of smooth muscle cell proliferation	IL6|JUN|STAT1|PTGS2
40017	1.8151e-08	3.2309e-06	5	137	10	14306	positive regulation of locomotion	IL6|CXCL8|TGFB1|PTGS2|MMP9
14070	2.7689e-08	4.2246e-06	5	149	10	14306	response to organic cyclic substance	JUN|TGFB1|STAT1|FOS|PTGS2
51707	4.4701e-08	5.9676e-06	6	357	10	14306	response to other organism	IL6|JUN|TGFB1|STAT1|FOS|PTGS2
31328	8.3508e-08	9.9008e-06	7	720	10	14306	positive regulation of cellular biosynthetic process	IL6|JUN|CD4|TGFB1|FOS|PTGS2|NFKB1
9891	9.2704e-08	9.9008e-06	7	731	10	14306	positive regulation of biosynthetic process	IL6|JUN|CD4|TGFB1|FOS|PTGS2|NFKB1
51704	1.514e-07	1.4691e-05	7	785	10	14306	multi-organism process	IL6|JUN|CD4|TGFB1|STAT1|FOS|PTGS2
9607	1.6993e-07	1.4691e-05	6	447	10	14306	response to biotic stimulus	IL6|JUN|TGFB1|STAT1|FOS|PTGS2
48522	1.7882e-07	1.4691e-05	9	2004	10	14306	positive regulation of cellular process	IL6|JUN|CD4|TGFB1|STAT1|FOS|PTGS2|MMP9|NFKB1
9617	2.4802e-07	1.6351e-05	5	231	10	14306	response to bacterium	IL6|JUN|STAT1|FOS|PTGS2
32103	2.6057e-07	1.6351e-05	4	87	10	14306	positive regulation of response to external stimulus	IL6|CXCL8|TGFB1|PTGS2
42981	2.6572e-07	1.6351e-05	7	852	10	14306	regulation of apoptosis	IL6|JUN|TGFB1|STAT1|PTGS2|MMP9|NFKB1
43067	2.8331e-07	1.6351e-05	7	860	10	14306	regulation of programmed cell death	IL6|JUN|TGFB1|STAT1|PTGS2|MMP9|NFKB1
10941	2.995e-07	1.6351e-05	7	867	10	14306	regulation of cell death	IL6|JUN|TGFB1|STAT1|PTGS2|MMP9|NFKB1
10033	3.0427e-07	1.6351e-05	7	869	10	14306	response to organic substance	IL6|JUN|CD4|TGFB1|STAT1|FOS|PTGS2
40012	3.0621e-07	1.6351e-05	5	241	10	14306	regulation of locomotion	IL6|CXCL8|TGFB1|PTGS2|MMP9
51384	4.0424e-07	2.0064e-05	4	97	10	14306	response to glucocorticoid stimulus	IL6|TGFB1|FOS|PTGS2
42493	4.1331e-07	2.0064e-05	5	256	10	14306	response to drug	JUN|TGFB1|STAT1|FOS|PTGS2
42221	4.4247e-07	2.0546e-05	8	1465	10	14306	response to chemical stimulus	IL6|JUN|CD4|CXCL8|TGFB1|STAT1|FOS|PTGS2
9991	4.8149e-07	2.1426e-05	5	264	10	14306	response to extracellular stimulus	JUN|TGFB1|STAT1|FOS|PTGS2
31960	5.3519e-07	2.2863e-05	4	104	10	14306	response to corticosteroid stimulus	IL6|TGFB1|FOS|PTGS2
34097	6.0006e-07	2.4648e-05	4	107	10	14306	response to cytokine stimulus	JUN|STAT1|FOS|PTGS2
31325	6.2784e-07	2.4835e-05	7	966	10	14306	positive regulation of cellular metabolic process	IL6|JUN|CD4|TGFB1|FOS|PTGS2|NFKB1
32496	8.3004e-07	3.166e-05	4	116	10	14306	response to lipopolysaccharide	JUN|STAT1|FOS|PTGS2
9893	8.981e-07	3.3075e-05	7	1018	10	14306	positive regulation of metabolic process	IL6|JUN|CD4|TGFB1|FOS|PTGS2|NFKB1
6954	1.1542e-06	4.1088e-05	5	315	10	14306	inflammatory response	IL6|CXCL8|TGFB1|FOS|NFKB1
30335	1.2317e-06	4.2433e-05	4	128	10	14306	positive regulation of cell migration	IL6|TGFB1|PTGS2|MMP9
51272	1.6165e-06	5.3951e-05	4	137	10	14306	positive regulation of cellular component movement	IL6|TGFB1|PTGS2|MMP9
51094	1.8601e-06	5.8143e-05	5	347	10	14306	positive regulation of developmental process	IL6|JUN|TGFB1|PTGS2|NFKB1
10557	1.9262e-06	5.8143e-05	6	675	10	14306	positive regulation of macromolecule biosynthetic process	IL6|JUN|CD4|TGFB1|FOS|NFKB1
6950	1.9581e-06	5.8143e-05	8	1773	10	14306	response to stress	IL6|JUN|CXCL8|TGFB1|STAT1|FOS|PTGS2|NFKB1
51173	1.9599e-06	5.8143e-05	6	677	10	14306	positive regulation of nitrogen compound metabolic process	IL6|JUN|TGFB1|FOS|PTGS2|NFKB1
50921	2.5856e-06	7.4633e-05	3	41	10	14306	positive regulation of chemotaxis	IL6|CXCL8|TGFB1
8285	2.8709e-06	8.0687e-05	5	379	10	14306	negative regulation of cell proliferation	IL6|JUN|CXCL8|TGFB1|PTGS2
7165	3.0601e-06	8.3801e-05	8	1878	10	14306	signal transduction	IL6|JUN|CD4|CXCL8|TGFB1|STAT1|FOS|NFKB1
70887	3.6955e-06	9.8671e-05	5	399	10	14306	cellular response to chemical stimulus	IL6|CXCL8|TGFB1|STAT1|FOS
48520	3.9243e-06	0.00010222	3	47	10	14306	positive regulation of behavior	IL6|CXCL8|TGFB1
7166	4.256e-06	0.00010822	7	1280	10	14306	cell surface receptor linked signaling pathway	IL6|JUN|CD4|CXCL8|TGFB1|STAT1|FOS
51591	4.4557e-06	0.00011067	3	49	10	14306	response to cAMP	JUN|STAT1|FOS
50920	5.0326e-06	0.00012216	3	51	10	14306	regulation of chemotaxis	IL6|CXCL8|TGFB1
6979	5.236e-06	0.00012427	4	184	10	14306	response to oxidative stress	JUN|STAT1|FOS|PTGS2
9725	6.0342e-06	0.00013576	5	441	10	14306	response to hormone stimulus	IL6|TGFB1|STAT1|FOS|PTGS2
32101	6.0724e-06	0.00013576	4	191	10	14306	regulation of response to external stimulus	IL6|CXCL8|TGFB1|PTGS2
43065	6.1014e-06	0.00013576	5	442	10	14306	positive regulation of apoptosis	JUN|TGFB1|STAT1|PTGS2|MMP9
43068	6.3067e-06	0.00013733	5	445	10	14306	positive regulation of programmed cell death	JUN|TGFB1|STAT1|PTGS2|MMP9
7184	6.5869e-06	0.00013733	2	6	10	14306	SMAD protein nuclear translocation	JUN|TGFB1
10942	6.5887e-06	0.00013733	5	449	10	14306	positive regulation of cell death	JUN|TGFB1|STAT1|PTGS2|MMP9
44403	6.6866e-06	0.00013733	3	56	10	14306	symbiosis, encompassing mutualism through parasitism	JUN|CD4|TGFB1
7179	7.0555e-06	0.00014217	3	57	10	14306	transforming growth factor beta receptor signaling pathway	JUN|TGFB1|FOS
42127	7.2849e-06	0.00014248	6	848	10	14306	regulation of cell proliferation	IL6|JUN|CXCL8|TGFB1|STAT1|PTGS2
8284	7.3375e-06	0.00014248	5	459	10	14306	positive regulation of cell proliferation	IL6|JUN|TGFB1|STAT1|PTGS2
1817	7.5817e-06	0.00014459	4	202	10	14306	regulation of cytokine production	IL6|CD4|TGFB1|PTGS2
7610	7.9004e-06	0.00014803	5	466	10	14306	behavior	IL6|JUN|CXCL8|FOS|PTGS2
9612	8.2424e-06	0.00015177	3	60	10	14306	response to mechanical stimulus	JUN|STAT1|FOS
23046	8.9256e-06	0.00015887	8	2157	10	14306	signaling process	IL6|JUN|CD4|CXCL8|TGFB1|STAT1|FOS|NFKB1
23060	8.9256e-06	0.00015887	8	2157	10	14306	signal transmission	IL6|JUN|CD4|CXCL8|TGFB1|STAT1|FOS|NFKB1
30334	9.8847e-06	0.00017306	4	216	10	14306	regulation of cell migration	IL6|TGFB1|PTGS2|MMP9
1932	1.0067e-05	0.00017341	4	217	10	14306	regulation of protein amino acid phosphorylation	IL6|JUN|CD4|TGFB1
9719	1.0398e-05	0.00017628	5	493	10	14306	response to endogenous stimulus	IL6|TGFB1|STAT1|FOS|PTGS2
48545	1.1616e-05	0.00019384	4	225	10	14306	response to steroid hormone stimulus	IL6|TGFB1|FOS|PTGS2
50795	1.2578e-05	0.00020667	3	69	10	14306	regulation of behavior	IL6|CXCL8|TGFB1
10604	1.3309e-05	0.00021537	6	941	10	14306	positive regulation of macromolecule metabolic process	IL6|JUN|CD4|TGFB1|FOS|NFKB1
10035	1.4499e-05	0.00023112	4	238	10	14306	response to inorganic substance	JUN|STAT1|FOS|PTGS2
51270	1.4741e-05	0.00023152	4	239	10	14306	regulation of cellular component movement	IL6|TGFB1|PTGS2|MMP9
31667	1.5738e-05	0.0002436	4	243	10	14306	response to nutrient levels	JUN|TGFB1|STAT1|PTGS2
9611	1.6341e-05	0.00024931	5	541	10	14306	response to wounding	IL6|CXCL8|TGFB1|FOS|NFKB1
51716	1.753e-05	0.00026369	6	987	10	14306	cellular response to stimulus	IL6|JUN|CXCL8|TGFB1|STAT1|FOS
45597	1.903e-05	0.00028022	4	255	10	14306	positive regulation of cell differentiation	IL6|JUN|TGFB1|NFKB1
32268	1.9154e-05	0.00028022	5	559	10	14306	regulation of cellular protein metabolic process	IL6|JUN|CD4|TGFB1|NFKB1
48731	2.1737e-05	0.00031274	8	2422	10	14306	system development	IL6|JUN|CD4|CXCL8|TGFB1|FOS|PTGS2|MMP9
45941	2.1962e-05	0.00031274	5	575	10	14306	positive regulation of transcription	IL6|JUN|TGFB1|FOS|NFKB1
48584	2.3141e-05	0.0003252	4	268	10	14306	positive regulation of response to stimulus	IL6|CXCL8|TGFB1|PTGS2
302	2.4415e-05	0.00033864	3	86	10	14306	response to reactive oxygen species	JUN|STAT1|FOS
1775	2.5609e-05	0.00035065	4	275	10	14306	cell activation	IL6|CD4|CXCL8|TGFB1
65009	2.6719e-05	0.00036121	6	1062	10	14306	regulation of molecular function	IL6|JUN|CD4|TGFB1|STAT1|NFKB1
10628	2.7645e-05	0.00036906	5	603	10	14306	positive regulation of gene expression	IL6|JUN|TGFB1|FOS|NFKB1
6952	3.162e-05	0.00041692	5	620	10	14306	defense response	IL6|CXCL8|TGFB1|FOS|NFKB1
50896	3.3655e-05	0.00043834	9	3633	10	14306	response to stimulus	IL6|JUN|CD4|CXCL8|TGFB1|STAT1|FOS|PTGS2|NFKB1
43536	3.4162e-05	0.00043958	2	13	10	14306	positive regulation of blood vessel endothelial cell migration	TGFB1|PTGS2
51246	3.5488e-05	0.0004512	5	635	10	14306	regulation of protein metabolic process	IL6|JUN|CD4|TGFB1|NFKB1
33138	3.9841e-05	0.0005006	2	14	10	14306	positive regulation of peptidyl-serine phosphorylation	IL6|TGFB1
48513	4.065e-05	0.00050482	7	1792	10	14306	organ development	IL6|JUN|CD4|CXCL8|TGFB1|PTGS2|MMP9
45935	4.1515e-05	0.00050886	5	656	10	14306	positive regulation of nucleobase, nucleoside, nucleotide and nucleic acid metabolic process	IL6|JUN|TGFB1|FOS|NFKB1
1819	4.1928e-05	0.00050886	3	103	10	14306	positive regulation of cytokine production	IL6|TGFB1|PTGS2
48856	4.3967e-05	0.00052701	8	2656	10	14306	anatomical structure development	IL6|JUN|CD4|CXCL8|TGFB1|FOS|PTGS2|MMP9
51251	4.4411e-05	0.00052701	3	105	10	14306	positive regulation of lymphocyte activation	IL6|CD4|TGFB1
10574	4.5954e-05	0.00053932	2	15	10	14306	regulation of vascular endothelial growth factor production	IL6|PTGS2
7178	4.8313e-05	0.00056085	3	108	10	14306	transmembrane receptor protein serine/threonine kinase signaling pathway	JUN|TGFB1|FOS
44419	5.0477e-05	0.00057968	4	327	10	14306	interspecies interaction between organisms	JUN|CD4|TGFB1|STAT1
32965	5.2499e-05	0.00058405	2	16	10	14306	regulation of collagen biosynthetic process	IL6|TGFB1
45599	5.2499e-05	0.00058405	2	16	10	14306	negative regulation of fat cell differentiation	IL6|TGFB1
60395	5.2499e-05	0.00058405	2	16	10	14306	SMAD protein signal transduction	JUN|FOS
7611	5.5306e-05	0.00060893	3	113	10	14306	learning or memory	JUN|FOS|PTGS2
8219	5.5957e-05	0.00060982	5	698	10	14306	cell death	IL6|JUN|TGFB1|STAT1|NFKB1
16265	5.7909e-05	0.00061414	5	703	10	14306	death	IL6|JUN|TGFB1|STAT1|NFKB1
10712	5.9477e-05	0.00061414	2	17	10	14306	regulation of collagen metabolic process	IL6|TGFB1
33280	5.9477e-05	0.00061414	2	17	10	14306	response to vitamin D	TGFB1|PTGS2
2675	5.9477e-05	0.00061414	2	17	10	14306	positive regulation of acute inflammatory response	IL6|PTGS2
51926	5.9477e-05	0.00061414	2	17	10	14306	negative regulation of calcium ion transport	TGFB1|PTGS2
2696	5.9804e-05	0.00061414	3	116	10	14306	positive regulation of leukocyte activation	IL6|CD4|TGFB1
51789	6.1355e-05	0.00062407	3	117	10	14306	response to protein stimulus	CD4|TGFB1|FOS
7167	6.2928e-05	0.00063403	4	346	10	14306	enzyme linked receptor protein signaling pathway	JUN|CD4|TGFB1|FOS
1934	6.6167e-05	0.00066043	3	120	10	14306	positive regulation of protein amino acid phosphorylation	IL6|CD4|TGFB1
50863	6.7824e-05	0.0006605	3	121	10	14306	regulation of T cell activation	IL6|CD4|TGFB1
50867	6.7824e-05	0.0006605	3	121	10	14306	positive regulation of cell activation	IL6|CD4|TGFB1
32879	6.8029e-05	0.0006605	5	727	10	14306	regulation of localization	IL6|TGFB1|PTGS2|MMP9|NFKB1
7565	6.9508e-05	0.00066878	3	122	10	14306	female pregnancy	TGFB1|FOS|PTGS2
6357	7.7474e-05	0.00073394	5	747	10	14306	regulation of transcription from RNA polymerase II promoter	IL6|JUN|TGFB1|FOS|NFKB1
31399	7.8327e-05	0.00073394	4	366	10	14306	regulation of protein modification process	IL6|JUN|CD4|TGFB1
2521	7.8342e-05	0.00073394	3	127	10	14306	leukocyte differentiation	CD4|TGFB1|MMP9
33135	8.2999e-05	0.00076417	2	20	10	14306	regulation of peptidyl-serine phosphorylation	IL6|TGFB1
44246	8.2999e-05	0.00076417	2	20	10	14306	regulation of multicellular organismal metabolic process	IL6|TGFB1
42327	8.5916e-05	0.00078426	3	131	10	14306	positive regulation of phosphorylation	IL6|CD4|TGFB1
19216	8.9876e-05	0.00081116	3	133	10	14306	regulation of lipid metabolic process	TGFB1|PTGS2|NFKB1
19048	9.1702e-05	0.00081116	2	21	10	14306	virus-host interaction	CD4|TGFB1
10562	9.1901e-05	0.00081116	3	134	10	14306	positive regulation of phosphorus metabolic process	IL6|CD4|TGFB1
45937	9.1901e-05	0.00081116	3	134	10	14306	positive regulation of phosphate metabolic process	IL6|CD4|TGFB1
45944	9.8279e-05	0.00086035	4	388	10	14306	positive regulation of transcription from RNA polymerase II promoter	IL6|JUN|TGFB1|FOS
43535	0.00010083	0.00087554	2	22	10	14306	regulation of blood vessel endothelial cell migration	TGFB1|PTGS2
50793	0.00010185	0.00087723	5	791	10	14306	regulation of developmental process	IL6|JUN|TGFB1|PTGS2|NFKB1
7275	0.00010318	0.00088153	8	2972	10	14306	multicellular organismal development	IL6|JUN|CD4|CXCL8|TGFB1|FOS|PTGS2|MMP9
9628	0.00011496	0.0009665	4	404	10	14306	response to abiotic stimulus	JUN|TGFB1|STAT1|FOS
23033	0.00011594	0.0009665	7	2100	10	14306	signaling pathway	IL6|JUN|CD4|CXCL8|TGFB1|STAT1|FOS
7568	0.00011617	0.0009665	3	145	10	14306	aging	JUN|TGFB1|FOS
31326	0.00011674	0.0009665	8	3021	10	14306	regulation of cellular biosynthetic process	IL6|JUN|CD4|TGFB1|STAT1|FOS|PTGS2|NFKB1
2637	0.00012039	0.00098148	2	24	10	14306	regulation of immunoglobulin production	IL6|TGFB1
32570	0.00012039	0.00098148	2	24	10	14306	response to progesterone stimulus	TGFB1|FOS
9889	0.00012392	0.0010027	8	3045	10	14306	regulation of biosynthetic process	IL6|JUN|CD4|TGFB1|STAT1|FOS|PTGS2|NFKB1
10647	0.00012521	0.0010054	4	413	10	14306	positive regulation of cell communication	IL6|CD4|TGFB1|PTGS2
10595	0.00013081	0.0010426	2	25	10	14306	positive regulation of endothelial cell migration	TGFB1|PTGS2
2682	0.00013862	0.0010966	4	424	10	14306	regulation of immune system process	IL6|JUN|CD4|TGFB1
43271	0.00014166	0.0011124	2	26	10	14306	negative regulation of ion transport	TGFB1|PTGS2
51249	0.00014705	0.001138	3	157	10	14306	regulation of lymphocyte activation	IL6|CD4|TGFB1
51101	0.00014705	0.001138	3	157	10	14306	regulation of DNA binding	IL6|JUN|TGFB1
23052	0.00015287	0.0011584	8	3131	10	14306	signaling	IL6|JUN|CD4|CXCL8|TGFB1|STAT1|FOS|NFKB1
2673	0.00015293	0.0011584	2	27	10	14306	regulation of acute inflammatory response	IL6|PTGS2
10883	0.00015293	0.0011584	2	27	10	14306	regulation of lipid storage	IL6|NFKB1
32870	0.00015842	0.0011832	3	161	10	14306	cellular response to hormone stimulus	TGFB1|STAT1|FOS
51051	0.00015842	0.0011832	3	161	10	14306	negative regulation of transport	TGFB1|PTGS2|NFKB1
45598	0.00016463	0.0012126	2	28	10	14306	regulation of fat cell differentiation	IL6|TGFB1
50792	0.00016463	0.0012126	2	28	10	14306	regulation of viral reproduction	JUN|CXCL8
51726	0.00016856	0.001228	4	446	10	14306	regulation of cell cycle	JUN|CXCL8|TGFB1|PTGS2
32501	0.00016902	0.001228	9	4376	10	14306	multicellular organismal process	IL6|JUN|CD4|CXCL8|TGFB1|STAT1|FOS|PTGS2|MMP9
7584	0.00017967	0.0012965	3	168	10	14306	response to nutrient	TGFB1|STAT1|PTGS2
71495	0.00018285	0.0013106	3	169	10	14306	cellular response to endogenous stimulus	TGFB1|STAT1|FOS
32502	0.00019543	0.0013915	8	3235	10	14306	developmental process	IL6|JUN|CD4|CXCL8|TGFB1|FOS|PTGS2|MMP9
60	0.0002023	0.0014308	2	31	10	14306	protein import into nucleus, translocation	JUN|TGFB1
6928	0.00021316	0.0014977	4	474	10	14306	cellular component movement	IL6|CXCL8|TGFB1|PTGS2
1776	0.0002157	0.0015027	2	32	10	14306	leukocyte homeostasis	IL6|TGFB1
2694	0.00021668	0.0015027	3	179	10	14306	regulation of leukocyte activation	IL6|CD4|TGFB1
2376	0.00024058	0.0016565	5	948	10	14306	immune system process	IL6|CD4|CXCL8|TGFB1|MMP9
50794	0.00024196	0.0016565	10	6224	10	14306	regulation of cellular process	IL6|JUN|CD4|CXCL8|TGFB1|STAT1|FOS|PTGS2|MMP9|NFKB1
45893	0.00026175	0.0017734	4	500	10	14306	positive regulation of transcription, DNA-dependent	IL6|JUN|TGFB1|FOS
50865	0.00026236	0.0017734	3	191	10	14306	regulation of cell activation	IL6|CD4|TGFB1
51254	0.00027401	0.0018405	4	506	10	14306	positive regulation of RNA metabolic process	IL6|JUN|TGFB1|FOS
51049	0.00028884	0.0019177	4	513	10	14306	regulation of transport	IL6|TGFB1|PTGS2|NFKB1
50871	0.0002891	0.0019177	2	37	10	14306	positive regulation of B cell activation	IL6|TGFB1
32269	0.00029604	0.0019517	3	199	10	14306	negative regulation of cellular protein metabolic process	JUN|TGFB1|NFKB1
42325	0.00029979	0.0019565	4	518	10	14306	regulation of phosphorylation	IL6|JUN|CD4|TGFB1
51098	0.00030044	0.0019565	3	200	10	14306	regulation of binding	IL6|JUN|TGFB1
2573	0.00030504	0.0019745	2	38	10	14306	myeloid leukocyte differentiation	TGFB1|MMP9
48583	0.00031332	0.0020158	4	524	10	14306	regulation of response to stimulus	IL6|CXCL8|TGFB1|PTGS2
51701	0.00032141	0.0020555	2	39	10	14306	interaction with host	CD4|TGFB1
2700	0.0003382	0.0021373	2	40	10	14306	regulation of production of molecular mediator of immune response	IL6|TGFB1
1933	0.0003382	0.0021373	2	40	10	14306	negative regulation of protein amino acid phosphorylation	JUN|TGFB1
50729	0.00035541	0.0021886	2	41	10	14306	positive regulation of inflammatory response	IL6|PTGS2
51248	0.00035655	0.0021886	3	212	10	14306	negative regulation of protein metabolic process	JUN|TGFB1|NFKB1
32583	0.00035655	0.0021886	3	212	10	14306	regulation of gene-specific transcription	IL6|TGFB1|NFKB1
19220	0.00035656	0.0021886	4	542	10	14306	regulation of phosphate metabolic process	IL6|JUN|CD4|TGFB1
51174	0.00035656	0.0021886	4	542	10	14306	regulation of phosphorus metabolic process	IL6|JUN|CD4|TGFB1
10594	0.00037304	0.0022637	2	42	10	14306	regulation of endothelial cell migration	TGFB1|PTGS2
30595	0.00037304	0.0022637	2	42	10	14306	leukocyte chemotaxis	IL6|CXCL8
45595	0.00038503	0.0023232	4	553	10	14306	regulation of cell differentiation	IL6|JUN|TGFB1|NFKB1
80090	0.00039477	0.0023686	8	3554	10	14306	regulation of primary metabolic process	IL6|JUN|CD4|TGFB1|STAT1|FOS|PTGS2|NFKB1
50789	0.00040576	0.0024209	10	6554	10	14306	regulation of biological process	IL6|JUN|CD4|CXCL8|TGFB1|STAT1|FOS|PTGS2|MMP9|NFKB1
1816	0.00040957	0.0024301	2	44	10	14306	cytokine production	CD4|PTGS2
51239	0.00041944	0.0024749	5	1067	10	14306	regulation of multicellular organismal process	IL6|JUN|CD4|TGFB1|PTGS2
6915	0.0004236	0.0024857	4	567	10	14306	apoptosis	IL6|JUN|STAT1|NFKB1
12501	0.0004528	0.0026426	4	577	10	14306	programmed cell death	IL6|JUN|STAT1|NFKB1
31401	0.00045858	0.0026617	3	231	10	14306	positive regulation of protein modification process	IL6|CD4|TGFB1
60326	0.00046749	0.0026717	2	47	10	14306	cell chemotaxis	IL6|CXCL8
50714	0.00046749	0.0026717	2	47	10	14306	positive regulation of protein secretion	IL6|TGFB1
45321	0.0004703	0.0026717	3	233	10	14306	leukocyte activation	CD4|CXCL8|TGFB1
30097	0.0004703	0.0026717	3	233	10	14306	hemopoiesis	CD4|TGFB1|MMP9
71310	0.00050661	0.0028566	3	239	10	14306	cellular response to organic substance	TGFB1|STAT1|FOS
2274	0.0005082	0.0028566	2	49	10	14306	myeloid leukocyte activation	CXCL8|TGFB1
6355	0.00053709	0.0030032	6	1807	10	14306	regulation of transcription, DNA-dependent	IL6|JUN|TGFB1|STAT1|FOS|NFKB1
45834	0.00055057	0.0030467	2	51	10	14306	positive regulation of lipid metabolic process	TGFB1|PTGS2
50864	0.00055057	0.0030467	2	51	10	14306	regulation of B cell activation	IL6|TGFB1
31323	0.00057199	0.0031489	8	3736	10	14306	regulation of cellular metabolic process	IL6|JUN|CD4|TGFB1|STAT1|FOS|PTGS2|NFKB1
6955	0.00059155	0.0032399	4	619	10	14306	immune response	IL6|CD4|CXCL8|TGFB1
48523	0.00060069	0.0032731	6	1844	10	14306	negative regulation of cellular process	IL6|JUN|CXCL8|TGFB1|PTGS2|NFKB1
42326	0.00061724	0.0033462	2	54	10	14306	negative regulation of phosphorylation	JUN|TGFB1
51252	0.00062256	0.003358	6	1856	10	14306	regulation of RNA metabolic process	IL6|JUN|TGFB1|STAT1|FOS|NFKB1
7612	0.00064029	0.0034208	2	55	10	14306	learning	JUN|FOS
48534	0.00064061	0.0034208	3	259	10	14306	hemopoietic or lymphoid organ development	CD4|TGFB1|MMP9
44093	0.00066342	0.0034885	4	638	10	14306	positive regulation of molecular function	IL6|CD4|TGFB1|STAT1
46890	0.00066376	0.0034885	2	56	10	14306	regulation of lipid biosynthetic process	PTGS2|NFKB1
2684	0.00068483	0.0034885	3	265	10	14306	positive regulation of immune system process	IL6|CD4|TGFB1
51280	0.00069901	0.0034885	1	1	10	14306	negative regulation of release of sequestered calcium ion into cytosol	TGFB1
90271	0.00069901	0.0034885	1	1	10	14306	positive regulation of fibroblast growth factor production	PTGS2
90270	0.00069901	0.0034885	1	1	10	14306	regulation of fibroblast growth factor production	PTGS2
45234	0.00069901	0.0034885	1	1	10	14306	protein palmitoleylation	CD4
45235	0.00069901	0.0034885	1	1	10	14306	protein amino acid palmitoleylation	CD4
35026	0.00069901	0.0034885	1	1	10	14306	leading edge cell differentiation	JUN
70091	0.00069901	0.0034885	1	1	10	14306	glucagon secretion	IL6
2513	0.00069901	0.0034885	1	1	10	14306	tolerance induction to self antigen	TGFB1
6948	0.00069901	0.0034885	1	1	10	14306	induction by virus of host cell-cell fusion	CD4
9814	0.00069901	0.0034885	1	1	10	14306	defense response, incompatible interaction	TGFB1
9817	0.00069901	0.0034885	1	1	10	14306	defense response to fungus, incompatible interaction	TGFB1
10563	0.00071193	0.0035039	2	58	10	14306	negative regulation of phosphorus metabolic process	JUN|TGFB1
45936	0.00071193	0.0035039	2	58	10	14306	negative regulation of phosphate metabolic process	JUN|TGFB1
50731	0.00071193	0.0035039	2	58	10	14306	positive regulation of peptidyl-tyrosine phosphorylation	IL6|CD4
65007	0.0007225	0.0035396	10	6943	10	14306	biological regulation	IL6|JUN|CD4|CXCL8|TGFB1|STAT1|FOS|PTGS2|MMP9|NFKB1
2520	0.0007628	0.00372	3	275	10	14306	immune system development	CD4|TGFB1|MMP9
9967	0.0007709	0.0037424	3	276	10	14306	positive regulation of signal transduction	IL6|CD4|TGFB1
51240	0.00078726	0.0037875	3	278	10	14306	positive regulation of multicellular organismal process	IL6|TGFB1|PTGS2
22415	0.00078728	0.0037875	2	61	10	14306	viral reproductive process	CD4|TGFB1
16477	0.00081221	0.0038312	3	281	10	14306	cell migration	IL6|CXCL8|TGFB1
23056	0.00081221	0.0038312	3	281	10	14306	positive regulation of signaling process	IL6|CD4|TGFB1
30217	0.00081322	0.0038312	2	62	10	14306	T cell differentiation	CD4|TGFB1
50900	0.00081322	0.0038312	2	62	10	14306	leukocyte migration	IL6|CXCL8
19222	0.00081432	0.0038312	8	3919	10	14306	regulation of metabolic process	IL6|JUN|CD4|TGFB1|STAT1|FOS|PTGS2|NFKB1
32355	0.00083957	0.0039327	2	63	10	14306	response to estradiol stimulus	TGFB1|PTGS2
51054	0.00086633	0.0040404	2	64	10	14306	positive regulation of DNA metabolic process	JUN|TGFB1
32270	0.00089011	0.0040955	3	290	10	14306	positive regulation of cellular protein metabolic process	IL6|CD4|TGFB1
10556	0.00089106	0.0040955	7	2877	10	14306	regulation of macromolecule biosynthetic process	IL6|JUN|CD4|TGFB1|STAT1|FOS|NFKB1
50708	0.0008935	0.0040955	2	65	10	14306	regulation of protein secretion	IL6|TGFB1
42542	0.0008935	0.0040955	2	65	10	14306	response to hydrogen peroxide	JUN|STAT1
42129	0.00092108	0.0041683	2	66	10	14306	regulation of T cell proliferation	IL6|TGFB1
34284	0.00092108	0.0041683	2	66	10	14306	response to monosaccharide stimulus	TGFB1|PTGS2
9746	0.00092108	0.0041683	2	66	10	14306	response to hexose stimulus	TGFB1|PTGS2
16032	0.00097746	0.0044048	2	68	10	14306	viral reproduction	CD4|TGFB1
48519	0.00099077	0.0044312	6	2020	10	14306	negative regulation of biological process	IL6|JUN|CXCL8|TGFB1|PTGS2|NFKB1
22603	0.00099162	0.0044312	3	301	10	14306	regulation of anatomical structure morphogenesis	IL6|TGFB1|PTGS2
19221	0.0010355	0.0046078	2	70	10	14306	cytokine-mediated signaling pathway	IL6|STAT1
51247	0.00105	0.004653	3	307	10	14306	positive regulation of protein metabolic process	IL6|CD4|TGFB1
23036	0.0010651	0.0046619	2	71	10	14306	initiation of signal transduction	IL6|STAT1
23038	0.0010651	0.0046619	2	71	10	14306	signal initiation by diffusible mediator	IL6|STAT1
23049	0.0010651	0.0046619	2	71	10	14306	signal initiation by protein/peptide mediator	IL6|STAT1
51674	0.0011208	0.0048658	3	314	10	14306	localization of cell	IL6|CXCL8|TGFB1
48870	0.0011208	0.0048658	3	314	10	14306	cell motility	IL6|CXCL8|TGFB1
6275	0.0011564	0.0049799	2	74	10	14306	regulation of DNA replication	JUN|TGFB1
6606	0.0011564	0.0049799	2	74	10	14306	protein import into nucleus	JUN|TGFB1
51924	0.0012513	0.0052822	2	77	10	14306	regulation of calcium ion transport	TGFB1|PTGS2
42035	0.0012513	0.0052822	2	77	10	14306	regulation of cytokine biosynthetic process	IL6|CD4
50730	0.0012513	0.0052822	2	77	10	14306	regulation of peptidyl-tyrosine phosphorylation	IL6|CD4
50870	0.0012513	0.0052822	2	77	10	14306	positive regulation of T cell activation	IL6|CD4
51170	0.0012513	0.0052822	2	77	10	14306	nuclear import	JUN|TGFB1
51171	0.0012644	0.0053165	7	3040	10	14306	regulation of nitrogen compound metabolic process	IL6|JUN|TGFB1|STAT1|FOS|PTGS2|NFKB1
9743	0.0012837	0.0053766	2	78	10	14306	response to carbohydrate stimulus	TGFB1|PTGS2
1501	0.0013167	0.0054475	3	332	10	14306	skeletal system development	TGFB1|PTGS2|MMP9
45066	0.0013976	0.0054475	1	2	10	14306	regulatory T cell differentiation	TGFB1
51365	0.0013976	0.0054475	1	2	10	14306	cellular response to potassium ion starvation	JUN
2384	0.0013976	0.0054475	1	2	10	14306	hepatic immune response	IL6
10762	0.0013976	0.0054475	1	2	10	14306	regulation of fibroblast migration	TGFB1
10763	0.0013976	0.0054475	1	2	10	14306	positive regulation of fibroblast migration	TGFB1
19049	0.0013976	0.0054475	1	2	10	14306	evasion of host defenses by virus	TGFB1
51832	0.0013976	0.0054475	1	2	10	14306	avoidance of defenses of other organism involved in symbiotic interaction	TGFB1
51834	0.0013976	0.0054475	1	2	10	14306	evasion or tolerance of defenses of other organism involved in symbiotic interaction	TGFB1
10957	0.0013976	0.0054475	1	2	10	14306	negative regulation of vitamin D biosynthetic process	NFKB1
43932	0.0013976	0.0054475	1	2	10	14306	ossification involved in bone remodeling	TGFB1
60363	0.0013976	0.0054475	1	2	10	14306	cranial suture morphogenesis	TGFB1
60364	0.0013976	0.0054475	1	2	10	14306	frontal suture morphogenesis	TGFB1
46137	0.0013976	0.0054475	1	2	10	14306	negative regulation of vitamin metabolic process	NFKB1
48296	0.0013976	0.0054475	1	2	10	14306	regulation of isotype switching to IgA isotypes	TGFB1
48298	0.0013976	0.0054475	1	2	10	14306	positive regulation of isotype switching to IgA isotypes	TGFB1
31915	0.0013976	0.0054475	1	2	10	14306	positive regulation of synaptic plasticity	PTGS2
44413	0.0013976	0.0054475	1	2	10	14306	avoidance of host defenses	TGFB1
44415	0.0013976	0.0054475	1	2	10	14306	evasion or tolerance of host defenses	TGFB1
51091	0.0014176	0.0054854	2	82	10	14306	positive regulation of transcription factor activity	IL6|TGFB1
90047	0.0014176	0.0054854	2	82	10	14306	positive regulation of transcription regulator activity	IL6|TGFB1
31349	0.001452	0.0055877	2	83	10	14306	positive regulation of defense response	IL6|PTGS2
31324	0.0014545	0.0055877	4	786	10	14306	negative regulation of cellular metabolic process	IL6|JUN|TGFB1|NFKB1
51222	0.0015222	0.0058267	2	85	10	14306	positive regulation of protein transport	IL6|TGFB1
30278	0.0015578	0.005942	2	86	10	14306	regulation of ossification	IL6|TGFB1
10605	0.0015681	0.0059598	4	802	10	14306	negative regulation of macromolecule metabolic process	IL6|JUN|TGFB1|NFKB1
45765	0.0015939	0.0060364	2	87	10	14306	regulation of angiogenesis	IL6|PTGS2
22414	0.0016048	0.0060564	4	807	10	14306	reproductive process	CD4|TGFB1|FOS|PTGS2
3	0.0016272	0.0061191	4	810	10	14306	reproduction	CD4|TGFB1|FOS|PTGS2
7154	0.0016422	0.0061539	4	812	10	14306	cell communication	IL6|JUN|TGFB1|FOS
10959	0.0016672	0.0062257	2	89	10	14306	regulation of metal ion transport	TGFB1|PTGS2
50727	0.0017044	0.0063427	2	90	10	14306	regulation of inflammatory response	IL6|PTGS2
43388	0.0018186	0.0066974	2	93	10	14306	positive regulation of DNA binding	IL6|TGFB1
50670	0.0018186	0.0066974	2	93	10	14306	regulation of lymphocyte proliferation	IL6|TGFB1
34504	0.0018186	0.0066974	2	93	10	14306	protein localization in nucleus	JUN|TGFB1
32944	0.0018574	0.006817	2	94	10	14306	regulation of mononuclear cell proliferation	IL6|TGFB1
70663	0.0018967	0.0068666	2	95	10	14306	regulation of leukocyte proliferation	IL6|TGFB1
30098	0.0018967	0.0068666	2	95	10	14306	lymphocyte differentiation	CD4|TGFB1
30099	0.0018967	0.0068666	2	95	10	14306	myeloid cell differentiation	TGFB1|MMP9
48872	0.0018967	0.0068666	2	95	10	14306	homeostasis of number of cells	IL6|TGFB1
31668	0.0019363	0.0069821	2	96	10	14306	cellular response to extracellular stimulus	JUN|FOS
35468	0.0019417	0.0069821	3	380	10	14306	positive regulation of signaling pathway	IL6|CD4|TGFB1
71496	0.0019763	0.0070606	2	97	10	14306	cellular response to external stimulus	JUN|FOS
3008	0.0020546	0.0070606	5	1506	10	14306	system process	JUN|TGFB1|STAT1|FOS|PTGS2
9892	0.0020681	0.0070606	4	864	10	14306	negative regulation of metabolic process	IL6|JUN|TGFB1|NFKB1
45079	0.0020957	0.0070606	1	3	10	14306	negative regulation of chemokine biosynthetic process	IL6
2248	0.0020957	0.0070606	1	3	10	14306	connective tissue replacement involved in inflammatory response wound healing	TGFB1
33028	0.0020957	0.0070606	1	3	10	14306	myeloid cell apoptosis	IL6
2507	0.0020957	0.0070606	1	3	10	14306	tolerance induction	TGFB1
70102	0.0020957	0.0070606	1	3	10	14306	interleukin-6-mediated signaling pathway	IL6
10742	0.0020957	0.0070606	1	3	10	14306	macrophage derived foam cell differentiation	TGFB1
10800	0.0020957	0.0070606	1	3	10	14306	positive regulation of peptidyl-threonine phosphorylation	TGFB1
10956	0.0020957	0.0070606	1	3	10	14306	negative regulation of calcidiol 1-monooxygenase activity	NFKB1
19371	0.0020957	0.0070606	1	3	10	14306	cyclooxygenase pathway	PTGS2
60762	0.0020957	0.0070606	1	3	10	14306	regulation of branching involved in mammary gland duct morphogenesis	TGFB1
32227	0.0020957	0.0070606	1	3	10	14306	negative regulation of synaptic transmission, dopaminergic	PTGS2
50765	0.0020957	0.0070606	1	3	10	14306	negative regulation of phagocytosis	TGFB1
1661	0.0020957	0.0070606	1	3	10	14306	conditioned taste aversion	FOS
1780	0.0020957	0.0070606	1	3	10	14306	neutrophil homeostasis	IL6
1781	0.0020957	0.0070606	1	3	10	14306	neutrophil apoptosis	IL6
90077	0.0020957	0.0070606	1	3	10	14306	foam cell differentiation	TGFB1
32740	0.0020957	0.0070606	1	3	10	14306	positive regulation of interleukin-17 production	TGFB1
33273	0.0021824	0.0073295	2	102	10	14306	response to vitamin	TGFB1|PTGS2
65008	0.0022865	0.007655	5	1542	10	14306	regulation of biological quality	IL6|JUN|CD4|TGFB1|PTGS2
2697	0.0023107	0.0077119	2	105	10	14306	regulation of immune effector process	IL6|TGFB1
43269	0.0023543	0.0078328	2	106	10	14306	regulation of ion transport	TGFB1|PTGS2
7050	0.0024425	0.0080922	2	108	10	14306	cell cycle arrest	CXCL8|TGFB1
60255	0.0024474	0.0080922	7	3377	10	14306	regulation of macromolecule metabolic process	IL6|JUN|CD4|TGFB1|STAT1|FOS|NFKB1
50790	0.002475	0.0081585	4	907	10	14306	regulation of catalytic activity	CD4|TGFB1|STAT1|NFKB1
51099	0.0024873	0.0081735	2	109	10	14306	positive regulation of binding	IL6|TGFB1
48589	0.0026701	0.0084996	2	113	10	14306	developmental growth	TGFB1|PTGS2
43627	0.0027167	0.0084996	2	114	10	14306	response to estrogen stimulus	TGFB1|PTGS2
45091	0.0027934	0.0084996	1	4	10	14306	regulation of retroviral genome replication	CXCL8
32966	0.0027934	0.0084996	1	4	10	14306	negative regulation of collagen biosynthetic process	IL6
35066	0.0027934	0.0084996	1	4	10	14306	positive regulation of histone acetylation	TGFB1
10523	0.0027934	0.0084996	1	4	10	14306	negative regulation of calcium ion transport into cytosol	TGFB1
31065	0.0027934	0.0084996	1	4	10	14306	positive regulation of histone deacetylation	TGFB1
51547	0.0027934	0.0084996	1	4	10	14306	regulation of keratinocyte migration	MMP9
51549	0.0027934	0.0084996	1	4	10	14306	positive regulation of keratinocyte migration	MMP9
35306	0.0027934	0.0084996	1	4	10	14306	positive regulation of dephosphorylation	TGFB1
35307	0.0027934	0.0084996	1	4	10	14306	positive regulation of protein amino acid dephosphorylation	TGFB1
43551	0.0027934	0.0084996	1	4	10	14306	regulation of phosphoinositide 3-kinase activity	TGFB1
43552	0.0027934	0.0084996	1	4	10	14306	positive regulation of phosphoinositide 3-kinase activity	TGFB1
10799	0.0027934	0.0084996	1	4	10	14306	regulation of peptidyl-threonine phosphorylation	TGFB1
45657	0.0027934	0.0084996	1	4	10	14306	positive regulation of monocyte differentiation	JUN
31392	0.0027934	0.0084996	1	4	10	14306	regulation of prostaglandin biosynthetic process	PTGS2
31394	0.0027934	0.0084996	1	4	10	14306	positive regulation of prostaglandin biosynthetic process	PTGS2
31536	0.0027934	0.0084996	1	4	10	14306	positive regulation of exit from mitosis	TGFB1
43923	0.0027934	0.0084996	1	4	10	14306	positive regulation by host of viral transcription	JUN
60556	0.0027934	0.0084996	1	4	10	14306	regulation of vitamin D biosynthetic process	NFKB1
60751	0.0027934	0.0084996	1	4	10	14306	branch elongation involved in mammary gland duct branching	TGFB1
71549	0.0027934	0.0084996	1	4	10	14306	cellular response to dexamethasone stimulus	TGFB1
71548	0.0027934	0.0084996	1	4	10	14306	response to dexamethasone stimulus	TGFB1
32660	0.0027934	0.0084996	1	4	10	14306	regulation of interleukin-17 production	TGFB1
30656	0.0027934	0.0084996	1	4	10	14306	regulation of vitamin metabolic process	NFKB1
90050	0.0027934	0.0084996	1	4	10	14306	positive regulation of cell migration involved in sprouting angiogenesis	PTGS2
1503	0.0028112	0.0085295	2	116	10	14306	ossification	TGFB1|PTGS2
17038	0.002859	0.00865	2	117	10	14306	protein import	JUN|TGFB1
40011	0.0029509	0.0088925	3	440	10	14306	locomotion	IL6|CXCL8|TGFB1
42110	0.0029558	0.0088925	2	119	10	14306	T cell activation	CD4|TGFB1
51641	0.0032531	0.0097384	4	977	10	14306	cellular localization	IL6|JUN|CD4|TGFB1
30154	0.0032553	0.0097384	5	1668	10	14306	cell differentiation	IL6|JUN|CD4|TGFB1|MMP9
44249	0.0034244	0.0098886	5	1687	10	14306	cellular biosynthetic process	CD4|TGFB1|STAT1|PTGS2|NFKB1
32801	0.0034906	0.0098886	1	5	10	14306	receptor catabolic process	TGFB1
90189	0.0034906	0.0098886	1	5	10	14306	regulation of branching involved in ureteric bud morphogenesis	TGFB1
90190	0.0034906	0.0098886	1	5	10	14306	positive regulation of branching involved in ureteric bud morphogenesis	TGFB1
90218	0.0034906	0.0098886	1	5	10	14306	positive regulation of lipid kinase activity	TGFB1
2246	0.0034906	0.0098886	1	5	10	14306	wound healing involved in inflammatory response	TGFB1
90312	0.0034906	0.0098886	1	5	10	14306	positive regulation of protein amino acid deacetylation	TGFB1
2251	0.0034906	0.0098886	1	5	10	14306	organ or tissue specific immune response	IL6
31063	0.0034906	0.0098886	1	5	10	14306	regulation of histone deacetylation	TGFB1
10713	0.0034906	0.0098886	1	5	10	14306	negative regulation of collagen metabolic process	IL6
31953	0.0034906	0.0098886	1	5	10	14306	negative regulation of protein amino acid autophosphorylation	JUN
44252	0.0034906	0.0098886	1	5	10	14306	negative regulation of multicellular organismal metabolic process	IL6
7406	0.0034906	0.0098886	1	5	10	14306	negative regulation of neuroblast proliferation	TGFB1
60744	0.0034906	0.0098886	1	5	10	14306	mammary gland branching involved in thelarche	TGFB1
42695	0.0034906	0.0098886	1	5	10	14306	thelarche	TGFB1
71385	0.0034906	0.0098886	1	5	10	14306	cellular response to glucocorticoid stimulus	TGFB1
71384	0.0034906	0.0098886	1	5	10	14306	cellular response to corticosteroid stimulus	TGFB1
34616	0.0034906	0.0098886	1	5	10	14306	response to laminar fluid shear stress	TGFB1
51024	0.0034906	0.0098886	1	5	10	14306	positive regulation of immunoglobulin secretion	IL6
90049	0.0034906	0.0098886	1	5	10	14306	regulation of cell migration involved in sprouting angiogenesis	PTGS2
51052	0.0035156	0.009933	2	130	10	14306	regulation of DNA metabolic process	JUN|TGFB1
60348	0.0035688	0.010057	2	131	10	14306	bone development	TGFB1|PTGS2
42391	0.0036223	0.010181	2	132	10	14306	regulation of membrane potential	JUN|TGFB1
48869	0.0036759	0.010278	5	1714	10	14306	cellular developmental process	IL6|JUN|CD4|TGFB1|MMP9
32844	0.0036763	0.010278	2	133	10	14306	regulation of homeostatic process	TGFB1|PTGS2
51047	0.0037306	0.010403	2	134	10	14306	positive regulation of secretion	IL6|TGFB1
51090	0.0038403	0.010653	2	136	10	14306	regulation of transcription factor activity	IL6|TGFB1
90046	0.0038403	0.010653	2	136	10	14306	regulation of transcription regulator activity	IL6|TGFB1
43193	0.0038958	0.010751	2	137	10	14306	positive regulation of gene-specific transcription	IL6|TGFB1
31400	0.0038958	0.010751	2	137	10	14306	negative regulation of protein modification process	JUN|TGFB1
45449	0.0040224	0.011072	6	2622	10	14306	regulation of transcription	IL6|JUN|TGFB1|STAT1|FOS|NFKB1
9615	0.0041786	0.011293	2	142	10	14306	response to virus	IL6|STAT1
90311	0.0041875	0.011293	1	6	10	14306	regulation of protein amino acid deacetylation	TGFB1
2262	0.0041875	0.011293	1	6	10	14306	myeloid cell homeostasis	IL6
45655	0.0041875	0.011293	1	6	10	14306	regulation of monocyte differentiation	JUN
7260	0.0041875	0.011293	1	6	10	14306	tyrosine phosphorylation of STAT protein	STAT1
9750	0.0041875	0.011293	1	6	10	14306	response to fructose stimulus	PTGS2
10042	0.0041875	0.011293	1	6	10	14306	response to manganese ion	PTGS2
71636	0.0041875	0.011293	1	6	10	14306	positive regulation of transforming growth factor-beta production	PTGS2
51223	0.0043528	0.01168	2	145	10	14306	regulation of protein transport	IL6|TGFB1
6913	0.0043528	0.01168	2	145	10	14306	nucleocytoplasmic transport	JUN|TGFB1
51169	0.0044116	0.011808	2	146	10	14306	nuclear transport	JUN|TGFB1
30155	0.0045303	0.01208	2	148	10	14306	regulation of cell adhesion	CXCL8|TGFB1
9058	0.0045357	0.01208	5	1797	10	14306	biosynthetic process	CD4|TGFB1|STAT1|PTGS2|NFKB1
33365	0.0047112	0.012478	2	151	10	14306	protein localization in organelle	JUN|TGFB1
1525	0.0047723	0.012478	2	152	10	14306	angiogenesis	JUN|CXCL8
70201	0.0048337	0.012478	2	153	10	14306	regulation of establishment of protein localization	IL6|TGFB1
51414	0.0048838	0.012478	1	7	10	14306	response to cortisol stimulus	TGFB1
35304	0.0048838	0.012478	1	7	10	14306	regulation of protein amino acid dephosphorylation	TGFB1
2548	0.0048838	0.012478	1	7	10	14306	monocyte chemotaxis	IL6
10894	0.0048838	0.012478	1	7	10	14306	negative regulation of steroid biosynthetic process	NFKB1
51968	0.0048838	0.012478	1	7	10	14306	positive regulation of synaptic transmission, glutamatergic	PTGS2
43921	0.0048838	0.012478	1	7	10	14306	modulation by host of viral transcription	JUN
70723	0.0048838	0.012478	1	7	10	14306	response to cholesterol	TGFB1
52312	0.0048838	0.012478	1	7	10	14306	modulation of transcription in other organism involved in symbiotic interaction	JUN
60558	0.0048838	0.012478	1	7	10	14306	regulation of calcidiol 1-monooxygenase activity	NFKB1
52472	0.0048838	0.012478	1	7	10	14306	modulation by host of symbiont transcription	JUN
50434	0.0048838	0.012478	1	7	10	14306	positive regulation of viral transcription	JUN
32372	0.0048838	0.012478	1	7	10	14306	negative regulation of sterol transport	NFKB1
32375	0.0048838	0.012478	1	7	10	14306	negative regulation of cholesterol transport	NFKB1
71383	0.0048838	0.012478	1	7	10	14306	cellular response to steroid hormone stimulus	TGFB1
10551	0.0048954	0.012478	2	154	10	14306	regulation of gene-specific transcription from RNA polymerase II promoter	TGFB1|NFKB1
31347	0.0053381	0.013574	2	161	10	14306	regulation of defense response	IL6|PTGS2
90183	0.0055798	0.013794	1	8	10	14306	regulation of kidney development	TGFB1
35065	0.0055798	0.013794	1	8	10	14306	regulation of histone acetylation	TGFB1
43550	0.0055798	0.013794	1	8	10	14306	regulation of lipid kinase activity	TGFB1
45830	0.0055798	0.013794	1	8	10	14306	positive regulation of isotype switching	TGFB1
52173	0.0055798	0.013794	1	8	10	14306	response to defenses of other organism involved in symbiotic interaction	TGFB1
60391	0.0055798	0.013794	1	8	10	14306	positive regulation of SMAD protein nuclear translocation	TGFB1
52200	0.0055798	0.013794	1	8	10	14306	response to host defenses	TGFB1
7183	0.0055798	0.013794	1	8	10	14306	SMAD protein complex assembly	TGFB1
75136	0.0055798	0.013794	1	8	10	14306	response to host	TGFB1
9629	0.0055798	0.013794	1	8	10	14306	response to gravity	FOS
46543	0.0055798	0.013794	1	8	10	14306	development of secondary female sexual characteristics	TGFB1
42640	0.0055798	0.013794	1	8	10	14306	anagen	PTGS2
43085	0.0056247	0.013873	3	553	10	14306	positive regulation of catalytic activity	CD4|TGFB1|STAT1
6935	0.005866	0.014402	2	169	10	14306	chemotaxis	IL6|CXCL8
42330	0.005866	0.014402	2	169	10	14306	taxis	IL6|CXCL8
10646	0.0059555	0.014588	4	1154	10	14306	regulation of cell communication	IL6|CD4|TGFB1|PTGS2
32880	0.00607	0.014835	2	172	10	14306	regulation of protein localization	IL6|TGFB1
51241	0.0062077	0.014926	2	174	10	14306	negative regulation of multicellular organismal process	IL6|PTGS2
43011	0.0062753	0.014926	1	9	10	14306	myeloid dendritic cell differentiation	TGFB1
45136	0.0062753	0.014926	1	9	10	14306	development of secondary sexual characteristics	TGFB1
8354	0.0062753	0.014926	1	9	10	14306	germ cell migration	TGFB1
45911	0.0062753	0.014926	1	9	10	14306	positive regulation of DNA recombination	TGFB1
31620	0.0062753	0.014926	1	9	10	14306	regulation of fever	PTGS2
31622	0.0062753	0.014926	1	9	10	14306	positive regulation of fever	PTGS2
60390	0.0062753	0.014926	1	9	10	14306	regulation of SMAD protein nuclear translocation	TGFB1
42119	0.0062753	0.014926	1	9	10	14306	neutrophil activation	CXCL8
30225	0.0062753	0.014926	1	9	10	14306	macrophage differentiation	MMP9
30431	0.0062753	0.014926	1	9	10	14306	sleep	FOS
51023	0.0062753	0.014926	1	9	10	14306	regulation of immunoglobulin secretion	IL6
45786	0.0063469	0.015063	2	176	10	14306	negative regulation of cell cycle	CXCL8|TGFB1
3013	0.0067012	0.015834	2	181	10	14306	circulatory system process	STAT1|PTGS2
8015	0.0067012	0.015834	2	181	10	14306	blood circulation	STAT1|PTGS2
10558	0.0068353	0.016044	3	593	10	14306	negative regulation of macromolecule biosynthetic process	IL6|TGFB1|NFKB1
43537	0.0069703	0.016044	1	10	10	14306	negative regulation of blood vessel endothelial cell migration	TGFB1
70306	0.0069703	0.016044	1	10	10	14306	lens fiber cell differentiation	TGFB1
31650	0.0069703	0.016044	1	10	10	14306	regulation of heat generation	PTGS2
31652	0.0069703	0.016044	1	10	10	14306	positive regulation of heat generation	PTGS2
31663	0.0069703	0.016044	1	10	10	14306	lipopolysaccharide-mediated signaling pathway	STAT1
60602	0.0069703	0.016044	1	10	10	14306	branch elongation of an epithelium	TGFB1
31952	0.0069703	0.016044	1	10	10	14306	regulation of protein amino acid autophosphorylation	JUN
3401	0.0069703	0.016044	1	10	10	14306	axis elongation	TGFB1
48535	0.0069703	0.016044	1	10	10	14306	lymph node development	TGFB1
1773	0.0069703	0.016044	1	10	10	14306	myeloid dendritic cell activation	TGFB1
22408	0.0069703	0.016044	1	10	10	14306	negative regulation of cell-cell adhesion	TGFB1
50877	0.0070174	0.016117	4	1208	10	14306	neurological system process	JUN|TGFB1|FOS|PTGS2
46649	0.0070644	0.016191	2	186	10	14306	lymphocyte activation	CD4|TGFB1
10468	0.0071573	0.016368	6	2928	10	14306	regulation of gene expression	IL6|JUN|TGFB1|STAT1|FOS|NFKB1
31327	0.0074277	0.01695	3	611	10	14306	negative regulation of cellular biosynthetic process	IL6|TGFB1|NFKB1
32769	0.0076649	0.016984	1	11	10	14306	negative regulation of monooxygenase activity	NFKB1
45073	0.0076649	0.016984	1	11	10	14306	regulation of chemokine biosynthetic process	IL6
43330	0.0076649	0.016984	1	11	10	14306	response to exogenous dsRNA	STAT1
10718	0.0076649	0.016984	1	11	10	14306	positive regulation of epithelial to mesenchymal transition	TGFB1
10770	0.0076649	0.016984	1	11	10	14306	positive regulation of cell morphogenesis involved in differentiation	TGFB1
31293	0.0076649	0.016984	1	11	10	14306	membrane protein intracellular domain proteolysis	NFKB1
45723	0.0076649	0.016984	1	11	10	14306	positive regulation of fatty acid biosynthetic process	PTGS2
19369	0.0076649	0.016984	1	11	10	14306	arachidonic acid metabolic process	PTGS2
42517	0.0076649	0.016984	1	11	10	14306	positive regulation of tyrosine phosphorylation of Stat3 protein	IL6
34405	0.0076649	0.016984	1	11	10	14306	response to fluid shear stress	TGFB1
50829	0.0076649	0.016984	1	11	10	14306	defense response to Gram-negative bacterium	IL6
48820	0.0076649	0.016984	1	11	10	14306	hair follicle maturation	PTGS2
32494	0.0076649	0.016984	1	11	10	14306	response to peptidoglycan	IL6
71634	0.0076649	0.016984	1	11	10	14306	regulation of transforming growth factor-beta production	PTGS2
9890	0.0077699	0.017181	3	621	10	14306	negative regulation of biosynthetic process	IL6|TGFB1|NFKB1
42060	0.0080501	0.017763	2	199	10	14306	wound healing	IL6|TGFB1
6605	0.008207	0.018072	2	201	10	14306	protein targeting	JUN|TGFB1
19219	0.0083089	0.018072	6	3014	10	14306	regulation of nucleobase, nucleoside, nucleotide and nucleic acid metabolic process	IL6|JUN|TGFB1|STAT1|FOS|NFKB1
45191	0.0083591	0.018072	1	12	10	14306	regulation of isotype switching	TGFB1
32967	0.0083591	0.018072	1	12	10	14306	positive regulation of collagen biosynthetic process	TGFB1
2446	0.0083591	0.018072	1	12	10	14306	neutrophil mediated immunity	IL6
10714	0.0083591	0.018072	1	12	10	14306	positive regulation of collagen metabolic process	TGFB1
45939	0.0083591	0.018072	1	12	10	14306	negative regulation of steroid metabolic process	NFKB1
7096	0.0083591	0.018072	1	12	10	14306	regulation of exit from mitosis	TGFB1
32225	0.0083591	0.018072	1	12	10	14306	regulation of synaptic transmission, dopaminergic	PTGS2
50930	0.0083591	0.018072	1	12	10	14306	induction of positive chemotaxis	CXCL8
40007	0.0087672	0.018916	2	208	10	14306	growth	TGFB1|PTGS2
45086	0.0090529	0.019183	1	13	10	14306	positive regulation of interleukin-2 biosynthetic process	CD4
10575	0.0090529	0.019183	1	13	10	14306	positive regulation vascular endothelial growth factor production	PTGS2
31058	0.0090529	0.019183	1	13	10	14306	positive regulation of histone modification	TGFB1
10744	0.0090529	0.019183	1	13	10	14306	positive regulation of macrophage derived foam cell differentiation	NFKB1
10884	0.0090529	0.019183	1	13	10	14306	positive regulation of lipid storage	NFKB1
51851	0.0090529	0.019183	1	13	10	14306	modification by host of symbiont morphology or physiology	JUN
46457	0.0090529	0.019183	1	13	10	14306	prostanoid biosynthetic process	PTGS2
1516	0.0090529	0.019183	1	13	10	14306	prostaglandin biosynthetic process	PTGS2
46782	0.0090529	0.019183	1	13	10	14306	regulation of viral transcription	JUN
9314	0.009428	0.019939	2	216	10	14306	response to radiation	TGFB1|FOS
7169	0.0096815	0.02041	2	219	10	14306	transmembrane receptor protein tyrosine kinase signaling pathway	CD4|TGFB1
10717	0.0097462	0.02041	1	14	10	14306	regulation of epithelial to mesenchymal transition	TGFB1
10888	0.0097462	0.02041	1	14	10	14306	negative regulation of lipid storage	IL6
60389	0.0097462	0.02041	1	14	10	14306	pathway-restricted SMAD protein phosphorylation	TGFB1
46697	0.0097462	0.02041	1	14	10	14306	decidualization	PTGS2
48514	0.0097667	0.020413	2	220	10	14306	blood vessel morphogenesis	JUN|CXCL8
10740	0.009938	0.02073	2	222	10	14306	positive regulation of intracellular protein kinase cascade	IL6|TGFB1
45069	0.010439	0.021358	1	15	10	14306	regulation of viral genome replication	CXCL8
51354	0.010439	0.021358	1	15	10	14306	negative regulation of oxidoreductase activity	NFKB1
33160	0.010439	0.021358	1	15	10	14306	positive regulation of protein import into nucleus, translocation	TGFB1
6611	0.010439	0.021358	1	15	10	14306	protein export from nucleus	TGFB1
60444	0.010439	0.021358	1	15	10	14306	branching involved in mammary gland duct morphogenesis	TGFB1
44253	0.010439	0.021358	1	15	10	14306	positive regulation of multicellular organismal metabolic process	TGFB1
30282	0.010439	0.021358	1	15	10	14306	bone mineralization	PTGS2
32369	0.010439	0.021358	1	15	10	14306	negative regulation of lipid transport	NFKB1
50832	0.010439	0.021358	1	15	10	14306	defense response to fungus	TGFB1
32722	0.010439	0.021358	1	15	10	14306	positive regulation of chemokine production	IL6
6366	0.010726	0.021903	2	231	10	14306	transcription from RNA polymerase II promoter	STAT1|NFKB1
45596	0.010995	0.022409	2	234	10	14306	negative regulation of cell differentiation	IL6|TGFB1
50776	0.011085	0.022473	2	235	10	14306	regulation of immune response	IL6|TGFB1
45058	0.011131	0.022473	1	16	10	14306	T cell selection	CD4
51279	0.011131	0.022473	1	16	10	14306	regulation of release of sequestered calcium ion into cytosol	TGFB1
2244	0.011131	0.022473	1	16	10	14306	hemopoietic progenitor cell differentiation	TGFB1
45907	0.011131	0.022473	1	16	10	14306	positive regulation of vasoconstriction	PTGS2
45860	0.011175	0.02252	2	236	10	14306	positive regulation of protein kinase activity	CD4|TGFB1
51046	0.011633	0.023384	2	241	10	14306	regulation of secretion	IL6|TGFB1
71695	0.011823	0.023384	1	17	10	14306	anatomical structure maturation	PTGS2
10596	0.011823	0.023384	1	17	10	14306	negative regulation of endothelial cell migration	TGFB1
10862	0.011823	0.023384	1	17	10	14306	positive regulation of pathway-restricted SMAD protein phosphorylation	TGFB1
45806	0.011823	0.023384	1	17	10	14306	negative regulation of endocytosis	TGFB1
48524	0.011823	0.023384	1	17	10	14306	positive regulation of viral reproduction	JUN
42516	0.011823	0.023384	1	17	10	14306	regulation of tyrosine phosphorylation of Stat3 protein	IL6
71222	0.011823	0.023384	1	17	10	14306	cellular response to lipopolysaccharide	STAT1
30279	0.011823	0.023384	1	17	10	14306	negative regulation of ossification	TGFB1
1893	0.011823	0.023384	1	17	10	14306	maternal placenta development	PTGS2
33674	0.012006	0.0237	2	245	10	14306	positive regulation of kinase activity	CD4|TGFB1
30728	0.012515	0.024346	1	18	10	14306	ovulation	PTGS2
43029	0.012515	0.024346	1	18	10	14306	T cell homeostasis	TGFB1
51412	0.012515	0.024346	1	18	10	14306	response to corticosterone stimulus	FOS
51702	0.012515	0.024346	1	18	10	14306	interaction with symbiont	JUN
45987	0.012515	0.024346	1	18	10	14306	positive regulation of smooth muscle contraction	PTGS2
50850	0.012515	0.024346	1	18	10	14306	positive regulation of calcium-mediated signaling	CD4
51055	0.012515	0.024346	1	18	10	14306	negative regulation of lipid biosynthetic process	NFKB1
30593	0.012515	0.024346	1	18	10	14306	neutrophil chemotaxis	CXCL8
51347	0.012862	0.024976	2	254	10	14306	positive regulation of transferase activity	CD4|TGFB1
9888	0.013052	0.025276	3	750	10	14306	tissue development	JUN|TGFB1|PTGS2
45076	0.013206	0.025276	1	19	10	14306	regulation of interleukin-2 biosynthetic process	CD4
31018	0.013206	0.025276	1	19	10	14306	endocrine pancreas development	IL6
2444	0.013206	0.025276	1	19	10	14306	myeloid leukocyte mediated immunity	IL6
51966	0.013206	0.025276	1	19	10	14306	regulation of synaptic transmission, glutamatergic	PTGS2
33619	0.013206	0.025276	1	19	10	14306	membrane protein proteolysis	NFKB1
60560	0.013206	0.025276	1	19	10	14306	developmental growth involved in morphogenesis	TGFB1
42304	0.013206	0.025276	1	19	10	14306	regulation of fatty acid biosynthetic process	PTGS2
33158	0.013897	0.026315	1	20	10	14306	regulation of protein import into nucleus, translocation	TGFB1
43525	0.013897	0.026315	1	20	10	14306	positive regulation of neuron apoptosis	JUN
2763	0.013897	0.026315	1	20	10	14306	positive regulation of myeloid leukocyte differentiation	JUN
71219	0.013897	0.026315	1	20	10	14306	cellular response to molecule of bacterial origin	STAT1
50764	0.013897	0.026315	1	20	10	14306	regulation of phagocytosis	TGFB1
46849	0.013897	0.026315	1	20	10	14306	bone remodeling	TGFB1
1568	0.013945	0.026361	2	265	10	14306	blood vessel development	JUN|CXCL8
9966	0.014169	0.026676	3	773	10	14306	regulation of signal transduction	IL6|CD4|TGFB1
42592	0.014219	0.026676	3	774	10	14306	homeostatic process	IL6|JUN|TGFB1
23051	0.014419	0.026676	3	778	10	14306	regulation of signaling process	IL6|CD4|TGFB1
51050	0.014451	0.026676	2	270	10	14306	positive regulation of transport	IL6|TGFB1
9987	0.014504	0.026676	10	9370	10	14306	cellular process	IL6|JUN|CD4|CXCL8|TGFB1|STAT1|FOS|PTGS2|MMP9|NFKB1
2062	0.014587	0.026676	1	21	10	14306	chondrocyte differentiation	TGFB1
32845	0.014587	0.026676	1	21	10	14306	negative regulation of homeostatic process	TGFB1
6692	0.014587	0.026676	1	21	10	14306	prostanoid metabolic process	PTGS2
6693	0.014587	0.026676	1	21	10	14306	prostaglandin metabolic process	PTGS2
19059	0.014587	0.026676	1	21	10	14306	initiation of viral infection	CD4
2712	0.014587	0.026676	1	21	10	14306	regulation of B cell mediated immunity	TGFB1
2889	0.014587	0.026676	1	21	10	14306	regulation of immunoglobulin mediated immune response	TGFB1
60393	0.014587	0.026676	1	21	10	14306	regulation of pathway-restricted SMAD protein phosphorylation	TGFB1
42036	0.014587	0.026676	1	21	10	14306	negative regulation of cytokine biosynthetic process	IL6
50848	0.014587	0.026676	1	21	10	14306	regulation of calcium-mediated signaling	CD4
50927	0.014587	0.026676	1	21	10	14306	positive regulation of positive chemotaxis	CXCL8
30501	0.014587	0.026676	1	21	10	14306	positive regulation of bone mineralization	TGFB1
1836	0.014587	0.026676	1	21	10	14306	release of cytochrome c from mitochondria	JUN
30574	0.014587	0.026676	1	21	10	14306	collagen catabolic process	MMP9
7626	0.014758	0.026896	2	273	10	14306	locomotory behavior	IL6|CXCL8
1944	0.014758	0.026896	2	273	10	14306	vasculature development	JUN|CXCL8
51385	0.015277	0.027468	1	22	10	14306	response to mineralocorticoid stimulus	FOS
31056	0.015277	0.027468	1	22	10	14306	regulation of histone modification	TGFB1
51607	0.015277	0.027468	1	22	10	14306	defense response to virus	IL6
51817	0.015277	0.027468	1	22	10	14306	modification of morphology or physiology of other organism involved in symbiotic interaction	JUN
45930	0.015277	0.027468	1	22	10	14306	negative regulation of mitotic cell cycle	TGFB1
60603	0.015277	0.027468	1	22	10	14306	mammary gland duct morphogenesis	TGFB1
50926	0.015277	0.027468	1	22	10	14306	regulation of positive chemotaxis	CXCL8
32755	0.015277	0.027468	1	22	10	14306	positive regulation of interleukin-6 production	IL6
70169	0.015966	0.028232	1	23	10	14306	positive regulation of biomineral formation	TGFB1
2690	0.015966	0.028232	1	23	10	14306	positive regulation of leukocyte chemotaxis	IL6
51897	0.015966	0.028232	1	23	10	14306	positive regulation of protein kinase B signaling cascade	TGFB1
45923	0.015966	0.028232	1	23	10	14306	positive regulation of fatty acid metabolic process	PTGS2
45933	0.015966	0.028232	1	23	10	14306	positive regulation of muscle contraction	PTGS2
42531	0.015966	0.028232	1	23	10	14306	positive regulation of tyrosine phosphorylation of STAT protein	IL6
32371	0.015966	0.028232	1	23	10	14306	regulation of sterol transport	NFKB1
32374	0.015966	0.028232	1	23	10	14306	regulation of cholesterol transport	NFKB1
46889	0.015966	0.028232	1	23	10	14306	positive regulation of lipid biosynthetic process	PTGS2
32642	0.015966	0.028232	1	23	10	14306	regulation of chemokine production	IL6
122	0.016121	0.028458	2	286	10	14306	negative regulation of transcription from RNA polymerase II promoter	TGFB1|NFKB1
51093	0.016443	0.028979	2	289	10	14306	negative regulation of developmental process	IL6|TGFB1
31575	0.016655	0.029215	1	24	10	14306	G1/S transition checkpoint	TGFB1
50805	0.016655	0.029215	1	24	10	14306	negative regulation of synaptic transmission	PTGS2
6351	0.016659	0.029215	2	291	10	14306	transcription, DNA-dependent	STAT1|NFKB1
32774	0.017096	0.029883	2	295	10	14306	RNA biosynthetic process	STAT1|NFKB1
3006	0.017096	0.029883	2	295	10	14306	reproductive developmental process	TGFB1|PTGS2
38	0.017344	0.030119	1	25	10	14306	very long-chain fatty acid metabolic process	PTGS2
2260	0.017344	0.030119	1	25	10	14306	lymphocyte homeostasis	TGFB1
45429	0.017344	0.030119	1	25	10	14306	positive regulation of nitric oxide biosynthetic process	PTGS2
7492	0.017344	0.030119	1	25	10	14306	endoderm development	TGFB1
10743	0.018032	0.030862	1	26	10	14306	regulation of macrophage derived foam cell differentiation	NFKB1
45669	0.018032	0.030862	1	26	10	14306	positive regulation of osteoblast differentiation	IL6
60349	0.018032	0.030862	1	26	10	14306	bone morphogenesis	TGFB1
7173	0.018032	0.030862	1	26	10	14306	epidermal growth factor receptor signaling pathway	TGFB1
42130	0.018032	0.030862	1	26	10	14306	negative regulation of T cell proliferation	TGFB1
7435	0.018032	0.030862	1	26	10	14306	salivary gland morphogenesis	TGFB1
7566	0.018032	0.030862	1	26	10	14306	embryo implantation	PTGS2
9620	0.018032	0.030862	1	26	10	14306	response to fungus	TGFB1
50806	0.018032	0.030862	1	26	10	14306	positive regulation of synaptic transmission	PTGS2
60341	0.018208	0.031114	2	305	10	14306	regulation of cellular localization	IL6|TGFB1
18	0.01872	0.031584	1	27	10	14306	regulation of DNA recombination	TGFB1
6305	0.01872	0.031584	1	27	10	14306	DNA alkylation	FOS
6306	0.01872	0.031584	1	27	10	14306	DNA methylation	FOS
43331	0.01872	0.031584	1	27	10	14306	response to dsRNA	STAT1
45778	0.01872	0.031584	1	27	10	14306	positive regulation of ossification	TGFB1
44243	0.01872	0.031584	1	27	10	14306	multicellular organismal catabolic process	MMP9
46427	0.01872	0.031584	1	27	10	14306	positive regulation of JAK-STAT cascade	IL6
50830	0.01872	0.031584	1	27	10	14306	defense response to Gram-positive bacterium	IL6
43412	0.019083	0.032146	4	1607	10	14306	macromolecule modification	CD4|TGFB1|STAT1|FOS
51649	0.019187	0.032184	3	865	10	14306	establishment of localization in cell	IL6|JUN|TGFB1
6917	0.019352	0.032184	2	315	10	14306	induction of apoptosis	TGFB1|STAT1
2688	0.019407	0.032184	1	28	10	14306	regulation of leukocyte chemotaxis	IL6
51970	0.019407	0.032184	1	28	10	14306	negative regulation of transmission of nerve impulse	PTGS2
9409	0.019407	0.032184	1	28	10	14306	response to cold	FOS
7431	0.019407	0.032184	1	28	10	14306	salivary gland development	TGFB1
60688	0.019407	0.032184	1	28	10	14306	regulation of morphogenesis of a branching structure	TGFB1
50777	0.019407	0.032184	1	28	10	14306	negative regulation of immune response	TGFB1
50810	0.019407	0.032184	1	28	10	14306	regulation of steroid biosynthetic process	NFKB1
22407	0.019407	0.032184	1	28	10	14306	regulation of cell-cell adhesion	TGFB1
12502	0.019468	0.032235	2	316	10	14306	induction of programmed cell death	TGFB1|STAT1
80134	0.019817	0.032763	2	319	10	14306	regulation of response to stress	IL6|PTGS2
32768	0.020094	0.033066	1	29	10	14306	regulation of monooxygenase activity	NFKB1
8637	0.020094	0.033066	1	29	10	14306	apoptotic mitochondrial changes	JUN
51971	0.020094	0.033066	1	29	10	14306	positive regulation of transmission of nerve impulse	PTGS2
10627	0.020288	0.033334	2	323	10	14306	regulation of intracellular protein kinase cascade	IL6|TGFB1
32963	0.02078	0.033831	1	30	10	14306	collagen metabolic process	MMP9
10522	0.02078	0.033831	1	30	10	14306	regulation of calcium ion transport into cytosol	TGFB1
60443	0.02078	0.033831	1	30	10	14306	mammary gland morphogenesis	TGFB1
30168	0.02078	0.033831	1	30	10	14306	platelet activation	IL6
42509	0.02078	0.033831	1	30	10	14306	regulation of tyrosine phosphorylation of STAT protein	IL6
32663	0.02078	0.033831	1	30	10	14306	regulation of interleukin-2 production	CD4
32945	0.021466	0.034578	1	31	10	14306	negative regulation of mononuclear cell proliferation	TGFB1
45428	0.021466	0.034578	1	31	10	14306	regulation of nitric oxide biosynthetic process	PTGS2
2687	0.021466	0.034578	1	31	10	14306	positive regulation of leukocyte migration	IL6
31645	0.021466	0.034578	1	31	10	14306	negative regulation of neurological system process	PTGS2
31646	0.021466	0.034578	1	31	10	14306	positive regulation of neurological system process	PTGS2
70664	0.021466	0.034578	1	31	10	14306	negative regulation of leukocyte proliferation	TGFB1
50672	0.021466	0.034578	1	31	10	14306	negative regulation of lymphocyte proliferation	TGFB1
60429	0.021972	0.035341	2	337	10	14306	epithelium development	JUN|TGFB1
35303	0.022151	0.035469	1	32	10	14306	regulation of dephosphorylation	TGFB1
45727	0.022151	0.035469	1	32	10	14306	positive regulation of translation	IL6
51896	0.022151	0.035469	1	32	10	14306	regulation of protein kinase B signaling cascade	TGFB1
50890	0.022485	0.035949	3	918	10	14306	cognition	JUN|FOS|PTGS2
19538	0.022537	0.035979	5	2611	10	14306	protein metabolic process	CD4|TGFB1|STAT1|MMP9|NFKB1
8104	0.022681	0.036079	3	921	10	14306	protein localization	JUN|CD4|TGFB1
8306	0.022836	0.036079	1	33	10	14306	associative learning	FOS
45740	0.022836	0.036079	1	33	10	14306	positive regulation of DNA replication	JUN
45768	0.022836	0.036079	1	33	10	14306	positive regulation of anti-apoptosis	IL6
44259	0.022836	0.036079	1	33	10	14306	multicellular organismal macromolecule metabolic process	MMP9
46456	0.022836	0.036079	1	33	10	14306	icosanoid biosynthetic process	PTGS2
30500	0.022836	0.036079	1	33	10	14306	regulation of bone mineralization	TGFB1
6350	0.022961	0.036222	2	345	10	14306	transcription	STAT1|NFKB1
2088	0.023521	0.036888	1	34	10	14306	lens development in camera-type eye	TGFB1
51899	0.023521	0.036888	1	34	10	14306	membrane depolarization	JUN
50680	0.023521	0.036888	1	34	10	14306	negative regulation of epithelial cell proliferation	TGFB1
8156	0.023521	0.036888	1	34	10	14306	negative regulation of DNA replication	TGFB1
7259	0.024205	0.037739	1	35	10	14306	JAK-STAT cascade	STAT1
33993	0.024205	0.037739	1	35	10	14306	response to lipid	TGFB1
19722	0.024205	0.037739	1	35	10	14306	calcium-mediated signaling	CXCL8
30072	0.024205	0.037739	1	35	10	14306	peptide hormone secretion	IL6
31100	0.024889	0.038357	1	36	10	14306	organ regeneration	TGFB1
35272	0.024889	0.038357	1	36	10	14306	exocrine system development	TGFB1
6636	0.024889	0.038357	1	36	10	14306	unsaturated fatty acid biosynthetic process	PTGS2
31214	0.024889	0.038357	1	36	10	14306	biomineral formation	PTGS2
2790	0.024889	0.038357	1	36	10	14306	peptide secretion	IL6
19229	0.024889	0.038357	1	36	10	14306	regulation of vasoconstriction	PTGS2
46425	0.024889	0.038357	1	36	10	14306	regulation of JAK-STAT cascade	IL6
61180	0.024889	0.038357	1	36	10	14306	mammary gland epithelium development	TGFB1
6886	0.025383	0.039061	2	364	10	14306	intracellular protein transport	JUN|TGFB1
43112	0.025572	0.039128	1	37	10	14306	receptor metabolic process	TGFB1
70167	0.025572	0.039128	1	37	10	14306	regulation of biomineral formation	TGFB1
45639	0.025572	0.039128	1	37	10	14306	positive regulation of myeloid cell differentiation	JUN
90100	0.025572	0.039128	1	37	10	14306	positive regulation of transmembrane receptor protein serine/threonine kinase signaling pathway	TGFB1
45859	0.026037	0.039782	2	369	10	14306	regulation of protein kinase activity	CD4|TGFB1
6873	0.026169	0.039887	2	370	10	14306	cellular ion homeostasis	JUN|TGFB1
6940	0.026255	0.039887	1	38	10	14306	regulation of smooth muscle contraction	PTGS2
6953	0.026255	0.039887	1	38	10	14306	acute-phase response	IL6
34614	0.026255	0.039887	1	38	10	14306	cellular response to reactive oxygen species	FOS
44092	0.026698	0.040503	2	374	10	14306	negative regulation of molecular function	JUN|NFKB1
48646	0.026832	0.040504	2	375	10	14306	anatomical structure formation involved in morphogenesis	JUN|CXCL8
32943	0.026938	0.040504	1	39	10	14306	mononuclear cell proliferation	TGFB1
44236	0.026938	0.040504	1	39	10	14306	multicellular organismal metabolic process	MMP9
32368	0.026938	0.040504	1	39	10	14306	regulation of lipid transport	NFKB1
18108	0.026938	0.040504	1	39	10	14306	peptidyl-tyrosine phosphorylation	STAT1
43066	0.026965	0.040504	2	376	10	14306	negative regulation of apoptosis	IL6|NFKB1
55082	0.026965	0.040504	2	376	10	14306	cellular chemical homeostasis	JUN|TGFB1
6139	0.0273	0.04095	4	1786	10	14306	nucleobase, nucleoside, nucleotide and nucleic acid metabolic process	TGFB1|STAT1|FOS|NFKB1
51781	0.02762	0.040994	1	40	10	14306	positive regulation of cell division	TGFB1
19058	0.02762	0.040994	1	40	10	14306	viral infectious cycle	CD4
2685	0.02762	0.040994	1	40	10	14306	regulation of leukocyte migration	IL6
45767	0.02762	0.040994	1	40	10	14306	regulation of anti-apoptosis	IL6
45833	0.02762	0.040994	1	40	10	14306	negative regulation of lipid metabolic process	NFKB1
70661	0.02762	0.040994	1	40	10	14306	leukocyte proliferation	TGFB1
46879	0.02762	0.040994	1	40	10	14306	hormone secretion	IL6
43069	0.027636	0.040994	2	381	10	14306	negative regulation of programmed cell death	IL6|NFKB1
43549	0.027907	0.041337	2	383	10	14306	regulation of kinase activity	CD4|TGFB1
6304	0.028301	0.041748	1	41	10	14306	DNA modification	FOS
31016	0.028301	0.041748	1	41	10	14306	pancreas development	IL6
18212	0.028301	0.041748	1	41	10	14306	peptidyl-tyrosine modification	STAT1
35466	0.028409	0.041849	3	1003	10	14306	regulation of signaling pathway	IL6|CD4|TGFB1
60548	0.028725	0.042171	2	389	10	14306	negative regulation of cell death	IL6|NFKB1
33044	0.028982	0.042171	1	42	10	14306	regulation of chromosome organization	TGFB1
42102	0.028982	0.042171	1	42	10	14306	positive regulation of T cell proliferation	IL6
42552	0.028982	0.042171	1	42	10	14306	myelination	TGFB1
50868	0.028982	0.042171	1	42	10	14306	negative regulation of T cell activation	TGFB1
22404	0.028982	0.042171	1	42	10	14306	molting cycle process	PTGS2
22405	0.028982	0.042171	1	42	10	14306	hair cycle process	PTGS2
1942	0.028982	0.042171	1	42	10	14306	hair follicle development	PTGS2
32675	0.028982	0.042171	1	42	10	14306	regulation of interleukin-6 production	IL6
90316	0.029663	0.042927	1	43	10	14306	positive regulation of intracellular protein transport	TGFB1
45766	0.029663	0.042927	1	43	10	14306	positive regulation of angiogenesis	PTGS2
9267	0.029663	0.042927	1	43	10	14306	cellular response to starvation	JUN
90068	0.029663	0.042927	1	43	10	14306	positive regulation of cell cycle process	TGFB1
45892	0.029831	0.043111	2	397	10	14306	negative regulation of transcription, DNA-dependent	TGFB1|NFKB1
51338	0.02997	0.043254	2	398	10	14306	regulation of transferase activity	CD4|TGFB1
51341	0.030344	0.043325	1	44	10	14306	regulation of oxidoreductase activity	NFKB1
45216	0.030344	0.043325	1	44	10	14306	cell-cell junction organization	TGFB1
19218	0.030344	0.043325	1	44	10	14306	regulation of steroid metabolic process	NFKB1
42303	0.030344	0.043325	1	44	10	14306	molting cycle	PTGS2
7613	0.030344	0.043325	1	44	10	14306	memory	PTGS2
50679	0.030344	0.043325	1	44	10	14306	positive regulation of epithelial cell proliferation	TGFB1
42633	0.030344	0.043325	1	44	10	14306	hair cycle	PTGS2
9914	0.030344	0.043325	1	44	10	14306	hormone transport	IL6
34645	0.030687	0.043757	3	1033	10	14306	cellular macromolecule biosynthetic process	CD4|STAT1|NFKB1
51253	0.030812	0.043877	2	404	10	14306	negative regulation of RNA metabolic process	TGFB1|NFKB1
8366	0.031023	0.043987	1	45	10	14306	axon ensheathment	TGFB1
7272	0.031023	0.043987	1	45	10	14306	ensheathment of neurons	TGFB1
15833	0.031023	0.043987	1	45	10	14306	peptide transport	IL6
7276	0.031095	0.043987	2	406	10	14306	gamete generation	TGFB1|PTGS2
50801	0.031095	0.043987	2	406	10	14306	ion homeostasis	JUN|TGFB1
32388	0.031703	0.044727	1	46	10	14306	positive regulation of intracellular transport	TGFB1
51053	0.031703	0.044727	1	46	10	14306	negative regulation of DNA metabolic process	TGFB1
9059	0.032341	0.045565	3	1054	10	14306	macromolecule biosynthetic process	CD4|STAT1|NFKB1
2761	0.032382	0.045565	1	47	10	14306	regulation of myeloid leukocyte differentiation	JUN
45667	0.033061	0.046398	1	48	10	14306	regulation of osteoblast differentiation	IL6
7162	0.033061	0.046398	1	48	10	14306	negative regulation of cell adhesion	TGFB1
32846	0.033739	0.047164	1	49	10	14306	positive regulation of homeostatic process	PTGS2
51302	0.033739	0.047164	1	49	10	14306	regulation of cell division	TGFB1
71216	0.033739	0.047164	1	49	10	14306	cellular response to biotic stimulus	STAT1
6690	0.034416	0.04786	1	50	10	14306	icosanoid metabolic process	PTGS2
2706	0.034416	0.04786	1	50	10	14306	regulation of lymphocyte mediated immunity	TGFB1
2822	0.034416	0.04786	1	50	10	14306	regulation of adaptive immune response based on somatic recombination of immune receptors built from immunoglobulin superfamily domains	TGFB1
16202	0.034416	0.04786	1	50	10	14306	regulation of striated muscle tissue development	TGFB1
43170	0.034612	0.04807	6	4017	10	14306	macromolecule metabolic process	CD4|TGFB1|STAT1|FOS|MMP9|NFKB1
34613	0.035019	0.048361	2	433	10	14306	cellular protein localization	JUN|TGFB1
51250	0.035094	0.048361	1	51	10	14306	negative regulation of lymphocyte activation	TGFB1
17015	0.035094	0.048361	1	51	10	14306	regulation of transforming growth factor beta receptor signaling pathway	TGFB1
2819	0.035094	0.048361	1	51	10	14306	regulation of adaptive immune response	TGFB1
42108	0.035094	0.048361	1	51	10	14306	positive regulation of cytokine biosynthetic process	CD4
48634	0.035094	0.048361	1	51	10	14306	regulation of muscle organ development	TGFB1
44238	0.035379	0.048692	7	5288	10	14306	primary metabolic process	CD4|TGFB1|STAT1|FOS|PTGS2|MMP9|NFKB1
70727	0.035467	0.04875	2	436	10	14306	cellular macromolecule localization	JUN|TGFB1
7093	0.035771	0.049104	1	52	10	14306	mitotic cell cycle checkpoint	TGFB1
33559	0.036447	0.049904	1	53	10	14306	unsaturated fatty acid metabolic process	PTGS2
50768	0.036447	0.049904	1	53	10	14306	negative regulation of neurogenesis	TGFB1
